# Supplementary material for: Cytoreductive surgery and hyperthermic intrathoracic chemotherapy in thymic epithelial tumors with pleural spread or recurrence: a prospective, single-arm, phase II study
Source: Nat Commun. 2025 Jun 4;16:5175. doi: 10.1038/s41467-025-60386-0 (PMC12137697; doi:10.1038/s41467-025-60386-0)
Supplement: Supplementary file 4 — Source Data [file 41467_2025_60386_MOESM4_ESM.xlsx]

## Sheet: DATA SET
id	group	CCI	MG2	Osserman	MGFA	pathology1	TNM	T	N	lateral	neoajduvant2	R	lung	pericardium	diaphragm	azygos	LOS	postMG	PFS	PFSstatus1	OS	OSstatus	PTI	day0	day1	day3	day00	day30	day60
P13	0	3	1	4	4	B2	0	1	0	1	0	0	1	1	1	0	5	2	4.03333	0	4.03333	0	5	0.5	8	1.3	45.6	80	82.6
P39	0	2	0	0	0	TC	0	1	0	1	1	1	1	1	1	0	5	0	4.03333	0	4.03333	0	9	0	3.8	6.6	60.7	68.4	88.1
P31	0	3	1	1	1	B2	0	1	0	1	0	1	1	0	1	0	5	2	5	0	5	0	7	0.5	7.8	6.5	76.2	71	70.7
P38	0	3	0	0	0	TC	1	1	1	1	1	0	1	0	1	0	8	0	5	0	5	0	9	0	4.6	3.2	66.7	71.4	60
P8	0	2	1	3	3	B3	0	0	0	1	0	0	0	0	1	0	4	2	6.03333	0	6.03333	0	4	2	6.8	1.9	55.1	60.7	79.6
P11	0	3	0	0	0	A	0	0	0	1	0	0	1	0	1	0	4	0	6.03333	0	6.03333	0	5	1	2.9	2.1	62.3	77.4	65.8
P12	0	1	0	0	0	B2	0	0	0	1	0	0	0	0	1	0	3	0	6.03333	0	6.03333	0	5	0	3.8	3.9	71.1	68.8	78.6
P30	0	3	0	0	0	B3	0	0	0	1	0	0	1	0	1	0	3	0	6.03333	0	6.03333	0	7	0	6.8	3.8	42.9	69.2	73.6
P22	0	2	0	0	0	B3	0	0	0	1	1	0	1	0	1	0	3	0	8.06667	0	8.06667	0	6	0	6.6	1	56.2	81.7	89.3
P23	0	2	0	0	0	B2	0	0	0	1	1	0	1	0	1	0	3	0	8.06667	0	8.06667	0	6	1	4.2	3	30.5	70.7	72.9
P2	0	0	0	0	0	B1	0	0	0	0	0	0	0	0	0	0	4	0	9.1	0	9.1	0	3	0	5.8	4.3	39.9	77.2	75.3
P3	0	4	1	1	1	B23mix	0	0	0	1	1	1	1	0	1	0	4	2	9.1	0	9.1	0	3	0	2.9	2.8	69.2	71.8	70.4
P7	0	0	1	1	1	B1	0	0	0	1	1	0	0	0	0	0	3	1	9.1	0	9.1	0	4	0	4.7	3.1	67.7	84.3	79.5
P10	0	2	0	0	0	B3	0	0	0	1	1	0	1	0	0	0	4	0	9.1	0	9.1	0	5	0	9	3.1	45.3	69.7	76.2
P29	0	2	0	0	0	B23mix	0	0	0	0	1	1	1	0	1	0	4	0	9.1	0	9.1	0	7	0	5.4	4.4	44.5	50	77.7
P37	0	2	0	0	0	B2	0	0	0	1	0	0	1	1	1	0	5	0	9.1	0	9.1	0	9	0.5	5.7	1	34.7	65.3	76.4
P20	0	2	0	0	0	B3	1	1	1	0	1	2	1	1	0	0	4	0	10.1	0	10.1	0	6	0	7.1	2.7	44.4	81	69.4
P21	0	3	0	0	0	B1	0	0	0	1	1	2	1	1	1	0	4	0	10.1	0	10.1	0	6	0	7.5	3	64.7	58	92
P36	0	1	1	1	1	B3	0	0	0	1	1	1	1	1	1	0	4	3	10.1	0	10.1	0	9	0	5.6	0.5	24.3	73.1	84
P6	0	0	0	0	0	B2	0	0	0	0	1	0	1	0	1	0	3	0	11.1333	0	11.1333	0	4	0	2.1	5.4	35.8	58.5	93.4
P19	0	1	1	2	2	B2	0	0	0	0	1	0	1	1	1	0	3	2	11.1333	0	11.1333	0	6	0.5	7.4	1	56.4	81	70
P28	0	3	0	0	0	TC	0	0	0	1	1	2	1	0	1	0	3	0	11.1333	0	11.1333	0	7	0	4.7	3	85.6	74.9	69.7
P9	0	0	0	0	0	B23mix	0	0	0	1	1	2	1	0	1	0	2	0	12.1667	0	12.1667	0	5	0	3.3	1	60.1	62.3	76.4
P35	0	0	0	0	0	B2	0	0	0	0	1	2	1	0	1	0	3	0	12.1667	0	12.1667	0	9	0	7.7	2.6	52	80	74.4
P5	0	3	0	0	0	B2	0	1	0	1	1	0	1	0	0	0	2	0	14.2	0	14.2	0	4	0	3	5.4	53.9	70.8	96.4
P34	0	4	0	0	0	B3	0	0	0	0	1	0	1	0	1	0	2	0	14.2	0	14.2	0	9	0	5	3.8	43.2	65.5	81.1
P24	0	2	0	0	0	B23mix	1	0	1	1	1	1	0	0	1	0	3	0	15.2	0	15.2	0	7	0	5.8	1	75.3	59.1	68.7
P42	0	1	0	0	0	B23mix	0	0	0	1	1	2	1	0	1	0	4	0	7	1	15.2	0	12	0	5.9	3.9	36.6	70.7	73.3
P14	0	4	0	0	0	AB	0	0	0	1	0	0	1	1	0	1	4	0	16.2333	0	16.2333	0	6	0	5.9	2.1	45.9	79.2	68.2
P27	0	0	1	1	1	B23mix	0	0	0	1	1	2	1	0	0	0	3	3	16.2333	0	16.2333	0	7	0	8.3	0.2	78.1	88.3	69.6
P32	0	1	1	2	2	B23mix	0	1	0	1	1	2	1	0	1	0	7	1	16.2333	0	16.2333	0	8	0	6.9	6	54.1	62.1	79.5
P4	0	5	0	0	0	B23mix	0	0	0	1	0	0	1	0	0	0	7	0	17.1667	0	17.1667	0	4	1	3.8	5.7	73.3	50	90
P18	0	3	0	0	0	B3	0	0	0	1	1	0	1	0	0	0	3	0	20.2333	0	20.2333	0	6	0	6.5	0.4	65.1	59.8	80
P15	0	2	1	2	2	B2	0	0	0	1	1	0	1	0	1	0	2	2	25.3333	0	25.3333	0	6	0	3.1	0.4	63.2	62.2	87.9
P41	0	3	0	0	0	TC	1	1	1	1	0	2	1	0	1	0	5	0	17	1	25.3333	0	11	0.5	7.4	0.2	49.5	71.6	83.9
P16	0	2	0	0	0	B23mix	0	1	0	1	1	0	0	0	1	0	3	0	28.4	0	28.4	0	6	0	7	3.4	48.2	71.8	90
P17	0	3	0	0	0	B2	0	0	0	1	1	0	1	0	1	0	2	0	30.3667	0	30.3667	0	6	0	8	4.4	61.5	64.2	63.6
P43	0	0	0	0	0	B23mix	0	0	0	1	1	1	1	0	1	0	3	0	19	1	30.3667	0	12	0	3.8	4	43.5	90.4	80
P45	0	1	0	0	0	B3	0	0	0	1	1	2	1	0	1	0	18	0	34.4667	1	34.4667	1	14	1	3	5.3	35.8	71.7	66.9
P1	0	4	0	0	0	TC	0	1	0	0	0	0	0	0	0	0	3	0	35.4667	0	35.4667	0	3	0.5	5.5	6.8	79.1	62.2	69.9
P25	0	3	0	0	0	B2	1	1	1	0	0	1	1	0	1	0	3	0	35.4667	0	35.4667	0	7	0.5	2.8	1	35.3	53.8	80.6
P26	0	0	1	2	2	B2	0	1	0	0	0	2	1	0	1	0	5	3	35.4667	0	35.4667	0	7	0	3.8	6.2	51.2	67.7	50
P33	0	4	0	0	0	TC	0	1	1	1	1	2	1	0	1	0	4	0	35.4667	0	35.4667	0	9	0	5	2.1	84.5	59.7	90
P40	0	3	0	0	0	B3	0	1	0	0	1	2	1	0	1	0	8	0	35.4667	0	35.4667	1	10	0	2.8	3.7	39.4	60.4	80.3
P44	0	4	1	1	1	B2	0	0	0	1	0	2	1	0	1	0	6	1	33.4667	1	35.4667	0	13	0	7	2.2	62.5	72.8	74.8

## Sheet: Figure 3A
PFS	PFSstatus
4.03333	0
4.03333	0
5	0
5	0
6.03333	0
6.03333	0
6.03333	0
6.03333	0
8.06667	0
8.06667	0
9.1	0
9.1	0
9.1	0
9.1	0
9.1	0
9.1	0
10.1	0
10.1	0
10.1	0
11.1333	0
11.1333	0
11.1333	0
12.1667	0
12.1667	0
14.2	0
14.2	0
15.2	0
7	1
16.2333	0
16.2333	0
16.2333	0
17.1667	0
20.2333	0
25.3333	0
17	1
28.4	0
30.3667	0
19	1
34.4667	1
35.4667	0
35.4667	0
35.4667	0
35.4667	0
35.4667	0
33.4667	1

## Sheet: Figure 3B
OS	OSstatus
4.03333	0
4.03333	0
5	0
5	0
6.03333	0
6.03333	0
6.03333	0
6.03333	0
8.06667	0
8.06667	0
9.1	0
9.1	0
9.1	0
9.1	0
9.1	0
9.1	0
10.1	0
10.1	0
10.1	0
11.1333	0
11.1333	0
11.1333	0
12.1667	0
12.1667	0
14.2	0
14.2	0
15.2	0
15.2	0
16.2333	0
16.2333	0
16.2333	0
17.1667	0
20.2333	0
25.3333	0
25.3333	0
28.4	0
30.3667	0
30.3667	0
34.4667	1
35.4667	0
35.4667	0
35.4667	0
35.4667	0
35.4667	1
35.4667	0

## Sheet: Figure 3C
PFS	PFSstatus	PTI
4.03333	0	5
4.03333	0	9
5	0	7
5	0	9
6.03333	0	4
6.03333	0	5
6.03333	0	5
6.03333	0	7
8.06667	0	6
8.06667	0	6
9.1	0	3
9.1	0	3
9.1	0	4
9.1	0	5
9.1	0	7
9.1	0	9
10.1	0	6
10.1	0	6
10.1	0	9
11.1333	0	4
11.1333	0	6
11.1333	0	7
12.1667	0	5
12.1667	0	9
14.2	0	4
14.2	0	9
15.2	0	7
7	1	12
16.2333	0	6
16.2333	0	7
16.2333	0	8
17.1667	0	4
20.2333	0	6
25.3333	0	6
17	1	11
28.4	0	6
30.3667	0	6
19	1	12
34.4667	1	14
35.4667	0	3
35.4667	0	7
35.4667	0	7
35.4667	0	9
35.4667	0	10
33.4667	1	13

## Sheet: Figure 3D
R	PFS	PFSstatus1
0	4.03333	0
1	4.03333	0
1	5	0
0	5	0
0	6.03333	0
0	6.03333	0
0	6.03333	0
0	6.03333	0
0	8.06667	0
0	8.06667	0
0	9.1	0
1	9.1	0
0	9.1	0
0	9.1	0
1	9.1	0
0	9.1	0
2	10.1	0
2	10.1	0
1	10.1	0
0	11.1333	0
0	11.1333	0
2	11.1333	0
2	12.1667	0
2	12.1667	0
0	14.2	0
0	14.2	0
1	15.2	0
2	7	1
0	16.2333	0
2	16.2333	0
2	16.2333	0
0	17.1667	0
0	20.2333	0
0	25.3333	0
2	17	1
0	28.4	0
0	30.3667	0
1	19	1
2	34.4667	1
0	35.4667	0
1	35.4667	0
2	35.4667	0
2	35.4667	0
2	35.4667	0
2	33.4667	1

## Sheet: Supplementary Figure 5
day0 VAS	day1 VAS	day3 VAS	day7 VAS
0.5	8	1.3	1
0	3.8	6.6	0
0.5	7.8	6.5	2
0	4.6	3.2	0
2	6.8	1.9	1
1	2.9	2.1	1
0	3.8	3.9	0
0	6.8	3.8	0
0	6.6	1	0
1	4.2	3	0.6
0	5.8	4.3	0
0	2.9	2.8	2
0	4.7	3.1	0
0	9	3.1	1
0	5.4	4.4	0
0.5	5.7	1	0.5
0	7.1	2.7	0
0	7.5	3	0
0	5.6	0.5	1
0	2.1	5.4	0
0.5	7.4	1	0.3
0	4.7	3	0
0	3.3	1	1
0	7.7	2.6	0
0	3	5.4	1
0	5	3.8	0
0	5.8	1	0.5
0	5.9	3.9	0
0	5.9	2.1	2
0	8.3	0.2	0
0	6.9	6	0
1	3.8	5.7	2
0	6.5	0.4	0
0	3.1	0.4	0
0.5	7.4	0.2	2
0	7	3.4	0
0	8	4.4	0
0	3.8	4	2
1	3	5.3	1
0.5	5.5	6.8	2
0.5	2.8	1	1
0	3.8	6.2	0
0	5	2.1	0
0	2.8	3.7	1
0	7	2.2	0

## Sheet: Supplementary Figure 6
day0 QOL	day1 QOL	day30 QOL	day60 QOL
71.4	51.2	85.7	85.7
71.4	42.9	71.4	51.2
71.4	28.6	85.7	85.7
85.7	42.9	85.7	51.2
71.4	51.2	85.7	85.7
51.2	71.4	71.4	85.7
71.4	85.7	85.7	71.4
71.4	42.9	51.2	51.2
85.7	71.4	85.7	85.7
100	42.9	51.2	71.4
85.7	71.4	85.7	85.7
51.2	71.4	51.2	100
71.4	51.2	85.7	85.7
85.7	71.4	51.2	51.2
51.2	42.9	100	51.2
85.7	71.4	85.7	85.7
71.4	42.9	85.7	85.7
85.7	28.6	85.7	71.4
51.2	51.2	51.2	85.7
51.2	42.9	51.2	51.2
51.2	71.4	51.2	51.2
51.2	28.6	51.2	85.7
71.4	42.9	51.2	71.4
71.4	71.4	71.4	71.4
71.4	71.4	85.7	85.7
71.4	85.7	51.2	85.7
85.7	42.9	51.2	85.7
71.4	42.9	51.2	85.7
71.4	42.9	51.2	71.4
85.7	51.2	71.4	100
85.7	42.9	51.2	71.4
100	85.7	71.4	85.7
85.7	71.4	51.2	71.4
85.7	71.4	71.4	71.4
85.7	71.4	71.4	85.7
71.4	71.4	85.7	51.2
85.7	42.9	51.2	85.7
85.7	42.9	71.4	85.7
85.7	71.4	85.7	85.7
85.7	42.9	85.7	85.7
85.7	42.9	51.2	85.7
85.7	28.6	85.7	85.7
85.7	71.4	85.7	85.7
71.4	42.9	51.2	85.7
100	42.9	71.4	85.7

## Sheet: Supplementary Figure 8
pre	after
30	10
10	10
30	15
20	10
15	5
15	10
15	15
20	10
30	15
30	10
15	5
20	5

## Sheet: Supplement Figure 9A
pathology1	PFS	PFSstatus1
B2	4.03333	0
TC	4.03333	0
B2	5	0
TC	5	0
B3	6.03333	0
A	6.03333	0
B2	6.03333	0
B3	6.03333	0
B3	8.06667	0
B2	8.06667	0
B1	9.1	0
B23mix	9.1	0
B1	9.1	0
B3	9.1	0
B23mix	9.1	0
B2	9.1	0
B3	10.1	0
B1	10.1	0
B3	10.1	0
B2	11.1333	0
B2	11.1333	0
TC	11.1333	0
B23mix	12.1667	0
B2	12.1667	0
B2	14.2	0
B3	14.2	0
B23mix	15.2	0
B23mix	7	1
AB	16.2333	0
B23mix	16.2333	0
B23mix	16.2333	0
B23mix	17.1667	0
B3	20.2333	0
B2	25.3333	0
TC	17	1
B23mix	28.4	0
B2	30.3667	0
B23mix	19	1
B3	34.4667	1
TC	35.4667	0
B2	35.4667	0
B2	35.4667	0
TC	35.4667	0
B3	35.4667	0
B2	33.4667	1

## Sheet: Supplement Figure 9B
pathology1	OS	OSstatus
B2	4.03333	0
TC	4.03333	0
B2	5	0
TC	5	0
B3	6.03333	0
A	6.03333	0
B2	6.03333	0
B3	6.03333	0
B3	8.06667	0
B2	8.06667	0
B1	9.1	0
B23mix	9.1	0
B1	9.1	0
B3	9.1	0
B23mix	9.1	0
B2	9.1	0
B3	10.1	0
B1	10.1	0
B3	10.1	0
B2	11.1333	0
B2	11.1333	0
TC	11.1333	0
B23mix	12.1667	0
B2	12.1667	0
B2	14.2	0
B3	14.2	0
B23mix	15.2	0
B23mix	15.2	0
AB	16.2333	0
B23mix	16.2333	0
B23mix	16.2333	0
B23mix	17.1667	0
B3	20.2333	0
B2	25.3333	0
TC	25.3333	0
B23mix	28.4	0
B2	30.3667	0
B23mix	30.3667	0
B3	34.4667	1
TC	35.4667	0
B2	35.4667	0
B2	35.4667	0
TC	35.4667	0
B3	35.4667	1
B2	35.4667	0

[truncated: 1 more sheets: Supplement Figure 10]
